# Supplementary material for: Content Validity of a New Soccer (Football) Return-to-Play Test: The RONDO-TEST
Source: J Funct Morphol Kinesiol. 2024 Dec 25;10(1):3. doi: 10.3390/jfmk10010003 (PMC11755452; doi:10.3390/jfmk10010003)
Supplement: Supplementary file 1 [file jfmk-10-00003-s001.zip]

Archive with 4 entries (4 files):
- .DS_Store
- File S1 - Procedures R1.pdf
- S1 RondoTest Set up_lite.mov
- S2 SM1-RondoTest-190403 Video Rondo 01.mp4
